# Supplementary material for: From molecular subgroups to molecular targeted therapy in rheumatoid arthritis: A bioinformatics approach
Source: Heliyon. 2024 Aug 6;10(16):e35774. doi: 10.1016/j.heliyon.2024.e35774 (PMC11365346; doi:10.1016/j.heliyon.2024.e35774)
Supplement: Multimedia component 1 [file mmc1.xlsx]

## Sheet: Sheet1
id	subtype
EEF1A1	I
RPL31	I
SNRPG	I
PSMC6	I
PAIP1	I
RPL6	I
ZNF302	I
MRPL40	I
PPA1	I
COX7B	I
COMMD3	I
RPL22	I
NDUFA6	I
DPM1	I
ANAPC4	I
NDUFAB1	I
RPL39	I
NOC3L	I
ALG13	I
RPS15A	I
ZNF26	I
PPP1CC	I
RPS25	I
UBE3A	I
RCN2	I
ZNF571	I
DHX15	I
SUB1	I
RPL3	I
CCNG1	I
SNRPD1	I
CSE1L	I
DNAJC15	I
RPL26L1	I
RECQL	I
PRPF39	I
RWDD1	I
VPS36	I
CD96	I
IFT74	I
SUCLA2	I
RPS21	I
TBCA	I
ZNF83	I
AP1S2	I
CASD1	I
OXSM	I
TRIM52	I
BDH2	I
TMEM50B	I
CPSF6	I
RPS27A	I
PRKACB	I
PRDX4	I
ICT1	I
ZNF644	I
BNIP3	I
CYCS	I
NUP107	I
MAD2L1	I
EVI2A	I
PPP3CB	I
EBAG9	I
RNF7	I
ADSL	I
ITGB3BP	I
TRMT11	I
FDX1	I
CCDC82	I
DNAJB4	I
MRPL17	I
RBMX2	I
C5orf28	I
SMC6	I
MRPL33	I
RPL29	I
AGL	I
SNRPD3	I
PSMD10	I
GBAS	I
C1QBP	I
FBXO22	I
MRPS35	I
SEC11A	I
NUCB2	I
RPS5	I
ZNF235	I
ZBTB33	I
SLC9A6	I
PCID2	I
RNASEH2B	I
NR2C1	I
DNAJB14	I
APIP	I
RPL32	I
NCBP1	I
C2orf47	I
ELAC1	I
PMS1	I
SNX5	I
MRPL27	I
BRWD1	I
MPP5	I
NIP7	I
ZNF706	I
RFXAP	I
TDG	I
TAF1A	I
NUP37	I
CD2AP	I
METTL8	I
COIL	I
MTHFD2L	I
PHF14	I
SCRN3	I
NDFIP1	I
RPS6KB1	I
CUZD1	I
UXT	I
CCNH	I
WDR61	I
RPS9	I
DCLRE1C	I
IKZF5	I
SLC25A12	I
PPM1B	I
RNF6	I
PHF10	I
MAPK6	I
CKAP2	I
PSIP1	I
RBM15	I
EPM2AIP1	I
TBC1D15	I
IMPACT	I
SSR4	I
PTP4A2	I
NME1	I
POP5	I
PCNA	I
TAF5	I
PSMA7	I
UPF3B	I
C19orf53	I
DRG1	I
CEP192	I
SLMO2	I
RPS16	I
PTRH2	I
TM2D3	I
RBM3	I
ACSM3	I
HBS1L	I
ZMYM6	I
THOC1	I
TFEC	I
TOP2B	I
TUBD1	I
NAT1	I
LEPROTL1	I
PARP8	I
ACVR2A	I
BZW1	I
CRYZL1	I
INTS7	I
STX8	I
SMYD2	I
SLC16A7	I
UPF3A	I
C11orf57	I
CDC73	I
API5	I
PLAA	I
ZNF197	I
DGKE	I
BRCC3	I
RNF138	I
MIF	I
NAP1L3	I
AP3S1	I
MBTPS2	I
SLC30A5	I
ST8SIA1	I
INPP4B	I
PRPS2	I
GTF2H1	I
NARS2	I
NXT2	I
FANCF	I
WDR52	I
SCML1	I
SKAP1	I
NHP2L1	I
ABCB7	I
PRKRA	I
ITK	I
RECK	I
DSTN	I
POLR3K	I
PIGP	I
PTER	I
ZNF180	I
TASP1	I
NDUFB11	I
C1GALT1C1	I
PEX7	I
SCML2	I
TFB2M	I
SLU7	I
SLC38A2	I
ATF7IP2	I
YTHDC2	I
RBM4	I
FZD3	I
TBC1D23	I
GAN	I
PTPRCAP	I
SNRPA1	I
RPL19	I
TRAF3IP3	I
KLF8	I
PUS7	I
GEMIN8	I
RASGRP3	I
MAP4K5	I
MLF1	I
RLN1	I
PHC3	I
NFE2L3	I
OSGEPL1	I
GMFG	I
EEA1	I
TARDBP	I
GSTO1	I
AGBL3	I
SLFN12	I
SDAD1	I
INPP5F	I
ZNF45	I
ZNF7	I
PLEKHF2	I
NT5E	I
ZSCAN16	I
SH3YL1	I
MTAP	I
PRPSAP2	I
RHOU	I
TRIB2	I
GUF1	I
SUV39H2	I
ELOVL4	I
SLAMF1	I
C1orf54	I
SMAD5	I
NAPG	I
ZNF419	I
PTPLAD1	I
LMBR1	I
RBM26	I
SLC25A5	I
TSEN2	I
ALG9	I
NDC80	I
ZNF254	I
PIGL	I
AES	I
SETD6	I
IL32	I
CERK	I
NELL2	I
CCR6	I
SENP1	I
FAM120C	I
CXorf56	I
BFAR	I
DCTD	I
NCKAP1	I
TBL1XR1	I
KLRD1	I
ID3	I
BCL11A	I
ZNF134	I
VPREB3	I
ADNP	I
B4GALT6	I
LEF1	I
BTBD3	I
FBLN5	I
TXK	I
ATP8B4	I
CLIC2	I
NCAPG	I
ALDH8A1	I
HLA-DQA1	I
GTF3C2	II
TESK1	II
TMEM109	II
EMD	II
KARS	II
DET1	II
OGFOD1	II
PRPF8	II
VPS11	II
GEMIN4	II
ILVBL	II
MIF4GD	II
REPIN1	II
AARS	II
DFFA	II
SRP68	II
FBXO7	II
TCF7	II
CTSA	II
LY6G5C	II
UBAP2	II
ABLIM1	II
APEX2	II
TMC6	II
APOL3	II
WDR45	II
SLC25A39	II
DNAJA3	II
TOMM34	II
EI24	II
POLD1	II
ZNF264	II
RING1	II
BCL11B	II
HBQ1	II
PLCG1	II
ATIC	II
PIK3C2B	II
ETS1	II
MAP3K14	II
FCGBP	II
PRF1	II
KLHL26	II
TRAF2	II
RNF125	II
RNF10	II
TRIM44	II
NKG7	II
GATA1	II
SELP	II
ZNF562	II
GSPT1	II
PTPRO	II
PCSK1N	II
PSMF1	II
DPM2	II
ALOX12	II
MYL4	II
PDLIM7	III
TBXAS1	III
ARID3A	III
PSEN1	III
SBNO2	III
MTMR3	III
TSEN34	III
FCAR	III
ELL	III
DOCK5	III
ARHGAP26	III
LILRA2	III
CRK	III
IRAK3	III
TLR8	III
PTEN	III
STAT3	III
SPAG9	III
CHIC2	III
IDS	III
ARSA	III
ATF6	III
NSFL1C	III
NLRX1	III
PPP1R12B	III
TM6SF1	III
ADAM8	III
RPS6KA1	III
HAL	III
RNASEL	III
KCNJ15	III
MMP9	III
VASP	III
TPST1	III
PBX2	III
CTBP2	III
CR1	III
PHKA2	III
DHX34	III
SVIL	III
MLX	III
OSBPL2	III
EGLN1	III
RAB11FIP1	III
IL1R2	III
TLR6	III
GTDC1	III
DPEP3	III
NBR1	III
CEACAM3	III
ATP6V1B2	III
LIMK2	III
RTN3	III
WWC3	III
STX6	III
AQP9	III
ICAM3	III
PILRA	III
TREML2	III
CAP1	III
PICALM	III
ALOX5AP	III
CLDN9	III
UNC119	III
ADAM17	III
YIPF1	III
MAPKAPK2	III
GAS7	III
MAP3K2	III
ACTN1	III
ACSS2	III
SDCBP	III
STAT5B	III
SLCO3A1	III
ASF1B	III
ELOVL5	III
CXCL16	III
ACVR1B	III
TMEM165	III
HRH2	III
FPR1	III
GPSM3	III
LPP	III
LIMD2	III
CFP	III
ITM2B	III
WWP2	III
NPEPL1	III
TNFRSF12A	III
LILRA1	III
CCDC9	III
TRIOBP	III
ERLIN1	III
ZNF281	III
LITAF	III
MCTP1	III
MBP	III
ORM1	III
ACSL4	III
CEBPB	III
TMEM185B	III
ST3GAL2	III
CHST11	III
CASP4	III
ZZEF1	III
PTPRJ	III
SLC8A1	III
CHMP2A	III
GRB2	III
RNF122	III
SEC14L1	III
SUPT4H1	III
RTN2	III
ABHD4	III
SERINC3	III
COL9A3	III
JARID2	III
FCGR2A	III
ATP6V1A	III
UBE2J2	III
HIPK3	III
IL1A	III
PGK1	III
CD97	III
SERPINB1	III
C5AR1	III
RALBP1	III
HLA-E	III
GBE1	III
TACC1	III
ST8SIA4	III
PYCARD	III
SQRDL	III
PRR14	III
GLA	III
ALDH3B1	III
SNX11	III
TAF12	III
ARG1	III
KCNQ1	III
TUBA1A	III
RAB5C	III
STS	III
MEFV	III
OGFRL1	III
HN1	III
ADCK4	III
SIGLEC7	III
NR1H2	III
PLXNA2	III
PRKAR1A	III
GSR	III
TNPO3	III
GABARAP	III
ROCK1	III
RBMS1	III
VAMP2	III
GDF15	III
NAIP	III
RNPEP	III
UBE2D1	III
CNN2	III
DUSP3	III
PITPNA	III
JUNB	III
RNF13	III
MAP2K6	III
EXT1	III
VCPIP1	III
GDPD3	III
STRN4	III
PGM2	III
ATP7B	III
GJB3	III
KIAA0430	III
NUCB1	III
ZNF552	III
SOCS3	III
TRPV4	III
ASB7	III
TGFB1	III
KIAA0753	III
MAP1S	III
NCOA6	III
COL4A3BP	III
KIF3C	III
LMO4	III
PPT1	III
CEBPA	III
KCND1	III
PAPSS2	III
JAG1	III
TMEM180	III
SIRT6	III
RP2	III
SPG21	III
AOC3	III
FUZ	III
MAK	III
EMR2	III
TMEM140	III
NFYA	III
ATP6AP1	III
FNDC3B	III
FXR2	III
SLC26A6	III
ACTR2	III
ZNF200	III
SENP2	III
STAM2	III
MTL5	III
PBLD	III
FHOD1	III
NOD2	III
XKR8	III
CD93	III
IVNS1ABP	III
CSF2RB	III
POLB	III
DACH1	III
ASGR1	III
ATP2C2	III
PGM5	III
TOPORS	III
IL1B	III
FOLR3	III
SPP1	III
SAT1	III
STX16	III
IRAK4	III
RBCK1	III
NCR2	III
RXRA	III
SLC23A2	III
ELF2	III
NEK6	III
SPAG1	III
GUCY2D	III
MX2	III
CD33	III
UTY	III
ATG9A	III
FGF13	III
CETP	III
DDX3Y	III
SLPI	III
KCNE1L	III
RNASE4	III
HP	III
USP9Y	III
C4BPA	III
