# Supplementary material for: From molecular subgroups to molecular targeted therapy in rheumatoid arthritis: A bioinformatics approach
Source: Heliyon. 2024 Aug 6;10(16):e35774. doi: 10.1016/j.heliyon.2024.e35774 (PMC11365346; doi:10.1016/j.heliyon.2024.e35774)
Supplement: Multimedia component 2 [file mmc2.xlsx]

## Sheet: Sheet1
id	logFC	AveExpr	t	P.Value	adj.P.Val	B
SLC22A17	0.200048	4.47909	6.66524	7.43e-11	9.9e-10	14.0279
MOSPD1	0.203832	4.43194	6.64827	8.25e-11	1.09e-09	13.9252
ZBTB33	0.20486	7.67797	-6.62829	9.34e-11	1.22e-09	13.8046
MLF1	0.206008	2.86741	6.60548	1.08e-10	1.39e-09	13.6672
F8	0.206413	5.54098	-6.60157	1.1e-10	1.42e-09	13.6438
ST8SIA4	0.206637	3.98348	6.59489	1.15e-10	1.46e-09	13.6037
MCTP1	0.2075	4.96026	-6.59451	1.15e-10	1.46e-09	13.6014
RNF138	0.207645	4.09713	6.50951	1.94e-10	2.37e-09	13.0938
RP2	0.209905	4.60142	6.50456	2e-10	2.43e-09	13.0644
TRMT11	0.209975	4.57828	-6.48419	2.26e-10	2.7e-09	12.9436
SAMSN1	0.211019	3.09654	6.45388	2.72e-10	3.22e-09	12.7646
SLU7	0.211613	4.92895	-6.45311	2.73e-10	3.22e-09	12.76
KRT31	0.21292	6.88122	-6.40649	3.62e-10	4.18e-09	12.486
MAP2K6	0.213392	5.70888	6.39805	3.81e-10	4.36e-09	12.4365
ACVR2A	0.213509	6.58047	6.39742	3.83e-10	4.36e-09	12.4329
SLC8A1	0.214278	7.1116	-6.38052	4.23e-10	4.75e-09	12.334
SLC16A7	0.214519	4.21736	-6.37509	4.38e-10	4.88e-09	12.3023
NRF1	0.215239	8.25093	6.36287	4.71e-10	5.22e-09	12.2311
TBC1D15	0.215946	8.45317	-6.33941	5.42e-10	5.88e-09	12.0946
B4GALT6	0.217837	5.04206	-6.30149	6.79e-10	7.29e-09	11.8748
EFHC2	0.218401	2.94302	6.29763	6.95e-10	7.42e-09	11.8525
C5orf28	0.219137	4.61108	6.29422	7.09e-10	7.53e-09	11.8329
AIM1L	0.22079	3.50779	6.28972	7.29e-10	7.66e-09	11.8069
AOC3	0.221655	4.68512	6.27753	7.83e-10	8.06e-09	11.7366
TFEC	0.221664	5.48043	6.2245	1.07e-09	1.09e-08	11.4322
TAF1A	0.221831	3.38348	6.17622	1.42e-09	1.41e-08	11.1569
ADRA1D	0.222799	6.03567	6.17248	1.45e-09	1.44e-08	11.1357
IMPACT	0.223033	5.72991	6.16206	1.55e-09	1.51e-08	11.0765
NUDT2	0.22308	2.9816	6.1565	1.6e-09	1.55e-08	11.045
MS4A6A	0.22613	3.94815	6.12425	1.93e-09	1.85e-08	10.8626
RWDD1	0.227631	6.83063	-6.10322	2.18e-09	2.07e-08	10.7441
SQRDL	0.228135	4.91112	-5.98427	4.32e-09	3.89e-08	10.0806
RECQL	0.228758	6.58536	-5.94107	5.52e-09	4.88e-08	9.84241
POLB	0.230446	5.07892	-5.93722	5.64e-09	4.95e-08	9.82124
TBCA	0.231335	5.11831	-5.92078	6.19e-09	5.34e-08	9.73102
HMMR	0.234236	5.74217	-5.89923	6.99e-09	5.95e-08	9.6131
C1orf54	0.235187	4.97813	-5.88805	7.45e-09	6.32e-08	9.55208
DNAJC15	0.235583	5.01027	-5.87509	8.01e-09	6.74e-08	9.48142
SMC6	0.236177	4.35573	5.86347	8.55e-09	7.13e-08	9.4182
ATP8B4	0.23733	5.61436	-5.85321	9.06e-09	7.52e-08	9.36248
NAIP	0.237508	4.53067	5.85083	9.18e-09	7.59e-08	9.34955
IRAK3	0.238554	4.34318	5.83065	1.03e-08	8.43e-08	9.24025
DDX58	0.239517	5.8457	5.82366	1.07e-08	8.66e-08	9.20245
FPR1	0.239556	6.28118	5.80166	1.21e-08	9.71e-08	9.08381
SLC38A2	0.24121	4.90371	-5.80015	1.22e-08	9.76e-08	9.07565
PRDX4	0.242833	3.94167	5.77676	1.39e-08	1.1e-07	8.94992
PIGL	0.242931	4.68126	5.7559	1.56e-08	1.22e-07	8.83815
NDUFA6	0.244149	4.79878	-5.74664	1.64e-08	1.28e-07	8.78871
ALOX5AP	0.248869	3.23376	5.72249	1.87e-08	1.45e-07	8.65991
SERPING1	0.249515	5.68991	5.72003	1.9e-08	1.46e-07	8.64684
PSMD10	0.250588	3.73932	5.68745	2.27e-08	1.73e-07	8.47391
MAOB	0.251833	8.00087	-5.68518	2.3e-08	1.74e-07	8.46194
DHX34	0.258979	4.38529	5.67752	2.4e-08	1.8e-07	8.42142
EGR4	0.259506	5.37054	5.67646	2.41e-08	1.81e-07	8.41581
CLIC2	0.260683	2.92711	5.65927	2.65e-08	1.97e-07	8.32506
AP2B1	0.262263	6.27358	-5.60109	3.63e-08	2.65e-07	8.01979
MAD2L1	0.263731	4.28045	5.57861	4.1e-08	2.97e-07	7.90256
GSTO1	0.266211	4.92932	5.57176	4.25e-08	3.06e-07	7.86694
STAM2	0.266864	5.24631	5.56527	4.41e-08	3.15e-07	7.83322
FCGR2A	0.267383	5.84777	5.54484	4.92e-08	3.49e-07	7.72729
NXT2	0.267736	4.85619	-5.52501	5.47e-08	3.87e-07	7.62477
ZNF571	0.268636	6.0943	-5.48411	6.8e-08	4.64e-07	7.41438
NCAPG	0.272748	6.73701	-5.48302	6.84e-08	4.65e-07	7.40876
FANCA	0.277966	3.58335	5.47228	7.24e-08	4.9e-07	7.35374
SLCO4C1	0.279033	5.36591	-5.47009	7.32e-08	4.94e-07	7.34253
SUPT4H1	0.284444	7.5545	-5.43348	8.89e-08	5.9e-07	7.15581
FOXM1	0.286377	4.68705	5.42476	9.31e-08	6.1e-07	7.11149
MRPL33	0.287536	4.66347	5.42416	9.34e-08	6.1e-07	7.10844
CD274	0.288779	5.73474	5.40797	1.02e-07	6.6e-07	7.02633
CTNNAL1	0.289121	6.12055	-5.40263	1.05e-07	6.74e-07	6.99927
DNAJB4	0.290732	5.12469	-5.39983	1.06e-07	6.82e-07	6.98514
BTBD3	0.290839	5.16796	5.3756	1.2e-07	7.67e-07	6.86279
TBC1D23	0.290974	3.99664	5.37171	1.23e-07	7.8e-07	6.84322
SPAST	0.292195	4.39841	5.36918	1.25e-07	7.88e-07	6.83049
DPM1	0.293172	4.51373	-5.26435	2.14e-07	1.32e-06	6.30741
AGL	0.301443	5.92296	-5.2593	2.2e-07	1.35e-06	6.28244
SEC24D	0.303611	2.89171	5.22267	2.65e-07	1.6e-06	6.10204
SAT1	0.304169	5.89808	-5.21719	2.73e-07	1.64e-06	6.07511
TPST1	0.308207	5.77447	-5.1946	3.06e-07	1.84e-06	5.96451
EDA2R	0.309355	4.00088	5.18983	3.14e-07	1.88e-06	5.94119
HBS1L	0.312677	3.87614	5.18195	3.27e-07	1.95e-06	5.90275
SEC11A	0.316166	3.36918	5.10028	4.93e-07	2.87e-06	5.50723
PTRH2	0.319963	5.16484	-5.09708	5.01e-07	2.9e-06	5.49186
SPAG1	0.320388	5.69316	5.0863	5.29e-07	3.05e-06	5.44012
PSMC6	0.325299	5.54446	5.06501	5.88e-07	3.36e-06	5.3382
NAPG	0.327097	4.70523	5.03257	6.9e-07	3.89e-06	5.18364
MARCO	0.330577	4.95307	4.95375	1.02e-06	5.56e-06	4.81179
KLF8	0.332234	4.97087	-4.91282	1.24e-06	6.65e-06	4.62078
ARID4A	0.335634	3.34723	4.83061	1.85e-06	9.67e-06	4.24144
KCNJ15	0.336182	7.4841	4.82186	1.92e-06	1e-05	4.20144
KIAA0101	0.342611	4.2028	4.76342	2.54e-06	1.31e-05	3.93573
RPS15A	0.344174	3.22279	4.71297	3.22e-06	1.62e-05	3.70875
RPL26L1	0.346522	4.92785	-4.69411	3.52e-06	1.76e-05	3.62445
NEK6	0.347331	4.1129	4.66764	3.98e-06	1.97e-05	3.50665
C1GALT1C1	0.35184	5.53876	4.64204	4.48e-06	2.2e-05	3.3933
LTF	0.359535	5.05577	4.57803	6.02e-06	2.86e-05	3.11243
ORM1	0.362324	4.14747	4.55369	6.72e-06	3.17e-05	3.00655
NAT1	0.373638	5.47612	4.55267	6.76e-06	3.18e-05	3.00211
SERPINB1	0.384241	6.12892	-4.54247	7.08e-06	3.32e-05	2.95791
INPP5F	0.385042	3.31256	4.5217	7.78e-06	3.62e-05	2.86817
GYPA	0.397336	4.26621	4.49875	8.63e-06	3.97e-05	2.76945
SNRPG	0.409201	6.54234	4.49103	8.93e-06	4.1e-05	2.73632
SLPI	0.410243	4.48303	4.48736	9.08e-06	4.15e-05	2.7206
NDC80	0.415705	4.83991	4.45411	1.05e-05	4.76e-05	2.57873
HP	0.418906	4.14075	4.4494	1.08e-05	4.85e-05	2.55875
MS4A4A	0.4256	4.27803	4.35929	1.6e-05	6.95e-05	2.1795
MMP9	0.435645	4.5468	4.35458	1.64e-05	7.06e-05	2.15988
RPL31	0.441268	4.18366	-4.35207	1.66e-05	7.13e-05	2.14941
OAS1	0.450474	3.66527	4.31236	1.97e-05	8.35e-05	1.98482
COX7B	0.45574	3.31814	4.2629	2.44e-05	0.000101734	1.78175
MAN1A1	0.496244	4.80394	4.18294	3.43e-05	0.000138066	1.45803
RPL39	0.525724	3.84293	4.12191	4.44e-05	0.000174743	1.21481
GMFG	0.546601	7.09598	-4.08596	5.16e-05	0.000201075	1.07309
ARG1	0.554886	5.64829	4.07572	5.39e-05	0.000208608	1.03292
SUB1	0.572497	4.45059	3.95974	8.67e-05	0.000317375	0.584647
EVI2A	0.621574	5.4241	3.8559	0.000131374	0.000464333	0.193538
IL1R2	0.627472	4.91435	3.81	0.00015743	0.000544929	0.0238068
TXN	0.646994	5.0378	-3.63	0.000314557	0.00102218	-0.623465
LY96	0.989959	4.99928	2.95178	0.00331757	0.00849602	-2.79402
